# Supplementary material for: BdGUCD1 and Cyclic GMP Are Required for Responses of Brachypodium distachyon to Fusarium pseudograminearum in the Mechanism Involving Jasmonate
Source: Int J Mol Sci. 2022 Feb 28;23(5):2674. doi: 10.3390/ijms23052674 (PMC8910563; doi:10.3390/ijms23052674)
Supplement: Supplementary file 1 [file ijms-23-02674-s001.zip]

Archive with 1 entries (1 files):
- ijms-1602899-supplementary.pdf
